# Supplementary material for: Novel Bacillus-Infecting Bacteriophage B13—The Founding Member of the Proposed New Genus Bunatrivirus
Source: Viruses. 2022 Oct 19;14(10):2300. doi: 10.3390/v14102300 (PMC9610010; doi:10.3390/v14102300)
Supplement: Supplementary file 1 [file viruses-14-02300-s001.zip]

Archive with 1 entries (1 files):
- viruses-1916611-supplementary.pdf
